# Supplementary material for: Structure-Enhanced Mechanically Robust Graphite Foam with Ultrahigh MnO2 Loading for Supercapacitors
Source: Research (Wash D C). 2020 Nov 10;2020:7304767. doi: 10.34133/2020/7304767 (PMC7676245; doi:10.34133/2020/7304767)
Supplement: Supplementary Materials — Figure S1: scheme of experimental setup and reaction route diagram in CVD process. Figure S2: SEM images of HGF and MnO2/HGF. Figure S3: EDS of HGF and MnO2/HGF. Figure S4: Raman spectra of HGF, rGO, and GO. Figure S5: XRD of HGF/SiO2, HGF, and MnO2/HGF. Figure S6: electrochemical performance of HGF and MnO2/HGF. Figure S7: electrochemical performance of MnO2/HGF electrodes with different mass loadings. Figure S8: electrochemical performance of MnO2/CC. Figure S9: SEM images of MnO2/HGF after 10000-cycle test. Figure S10: SEM images of Co-NC/HGF, NC/HGF, and PPy-NC/HGF and TEM images of PPy-NC/HGF. Figure S11: XRD and Raman spectra of PPy-NC/HGF. Figure S12: electrochemical performance of PPy-NC/HGF. Figure S13: electrochemical performance of aqueous asymmetric supercapacitor. Table S1: summary of the areal capacitance, specific capacitance, and rate capability of electrodes with high mass loading of MnO2. Table S2: summary of voltage window, capacitance, and areal energy density (power density) of current study with other reported aqueous and quasi-solid-state devices. [file 7304767.f1.zip]

Archive with 2 entries (2 files):
- 7304767.f1.docx
- Video.mp4
